# Supplementary material for: The complete chloroplast genome and phylogenetic analysis of Artocarpus nitidus subsp. lingnanensis (Moraceae)
Source: Mitochondrial DNA B Resour. 2026 Mar 13;11(4):541–5. doi: 10.1080/23802359.2026.2642520 (PMC12990266; doi:10.1080/23802359.2026.2642520)
Supplement: Table S1.xlsx [file TMDN_A_2642520_SM5419.xlsx]

## Sheet: Sheet1
Table S1. Gene function statistics table of chloroplast genome of Artocarpus nitidus subsp. lingnanensis
Category	Gene group	Gene name
Photosynthesis	Subunits of photosystem I	psaA,psaB,psaC,psaI,psaJ
	Subunits of photosystem II	psbA,psbB,psbC,psbD,psbE,psbF,psbH,psbI,psbJ,psbK,psbL,psbM,psbN,psbT,psbZ
	Subunits of NADH dehydrogenase	ndhA*,ndhB*(2),ndhC,ndhD,ndhE,ndhF,ndhG,ndhH,ndhI,ndhJ,ndhK
	Subunits of cytochrome b/f complex	petA,petB*,petD*,petG,petL,petN
	Subunits of ATP synthase	atpA,atpB,atpE,atpF*,atpH,atpI
	Large subunit of rubisco	rbcL
Self-replication	Proteins of large ribosomal subunit	rpl14,rpl16*,rpl2*(2),rpl20,rpl22,rpl23(2),rpl32,rpl33,rpl36
	Proteins of small ribosomal subunit	rps11,rps12**(2),rps14,rps15,rps16*,rps18,rps19,rps2,rps3,rps4,rps7(2),rps8
	Subunits of RNA polymerase	rpoA,rpoB,rpoC1*,rpoC2
	Ribosomal RNAs	rrn16(2),rrn23(2),rrn4.5(2),rrn5(2)
	Transfer RNAs	trnA-UGC*(2),trnC-GCA,trnD-GUC,trnE-UUC,trnF-GAA,trnG-GCC,trnG-UCC*,trnH-GUG,trnI-CAU(2),trnI-GAU*(2),trnK-UUU*,trnL-CAA(2),trnL-UAA*,trnL-UAG,trnM-CAU,trnN-GUU(2),trnP-UGG,trnQ-UUG,trnR-ACG(2),trnR-UCU,trnS-GCU,trnS-GGA,trnS-UGA,trnT-GGU,trnT-UGU,trnV-GAC(2),trnV-UAC*,trnW-CCA,trnY-GUA,trnfM-CAU
Other genes	Maturase	matK
	Protease	clpP**
	Envelope membrane protein	cemA
	Acetyl-CoA carboxylase	accD
	c-type cytochrome synthesis gene	ccsA
	Conserved hypothetical chloroplast ORF	#ycf1,ycf1,ycf15(2),ycf2(2),ycf3**,ycf4
Notes: Gene*: Gene with one intron; Gene**: Gene with two introns; #Gene: Pseudo gene; Gene(2): Number of copies of multi-copy genes
